# Supplementary material for: High Prevalence of Beijing and EAI4-VNM Genotypes among M. tuberculosis Isolates in Northern Vietnam: Sampling Effect, Rural and Urban Disparities
Source: PLoS One. 2012 Sep 24;7(9):e45553. doi: 10.1371/journal.pone.0045553 (PMC3454422; doi:10.1371/journal.pone.0045553)
Supplement: Table S1 — M. tuberculosis isolates in the northern Vietnam (separate file). (XLS) [file pone.0045553.s003.xls]

## Sheet: Sheet1
Supplementary table S1. M. tuberculosis isolates from northern Vietnam
*12-MIRU type:
MIT and Orphan: International type and orphan type identified in SIVITWEB (http://www.pasteur-guadeloupe.fr:8081/SITVIT_ONLINE/index.jsp)
M: previously identified by Mokrousov et al., 2004 and 2008.
B_Mnvn: The Vietnam-Beijing MIRU type identified in this study.
EAI4_Mnvn: The Vietnam-EAI4-VNM MIRU type identified in this study.
Mnvn: The Vietnam-MIRU type of strains other than Beijing and EIA4-VNM identified in this study.
																											Spoligotyping
No	Straincode	Sex	Age	Year	District	Province	Location	Sampling	spoligo 1	spoligo 2	Spoligo 3	spoligo 4	spoligo 5	spoligo 6	spoligo 7	spoligo 8	spoligo 9	spoligo 10	spoligo 11	spoligo 12	spoligo 13	spoligo 14	spoligo 15	spoligo 16	spoligo 17	spoligo 18	spoligo 19	spoligo 20	spoligo 21	spoligo 22	spoligo 23	spoligo 24	spoligo 25	spoligo 26	spoligo 27	spoligo 28	spoligo 29	spoligo 30	spoligo 31	spoligo 32	spoligo 33	spoligo 34	spoligo 35	spoligo 36	spoligo 37	spoligo 38	spoligo 39	spoligo 40	spoligo 41
1	CMY-1	F	37	2003	CMY	HA TAY	rural	hospital	o	o	o	o	o	o	o	o	o	o	o	o	o	o	o	o	o	o	o	o	o	o	o	o	o	o	o	o	o	o	o	o	o	o	n	n	n	n	n	n	n
2	CMY-4	F	55	2003	CMY	HA TAY	rural	hospital	o	o	o	o	o	o	o	o	o	o	o	o	o	o	o	o	o	o	o	o	o	o	o	o	o	o	o	o	o	o	o	o	o	o	n	n	n	n	n	n	n
3	CMY-6	M	19	2004	CMY	HA TAY	rural	hospital	n	n	n	n	n	n	n	n	n	n	n	n	o	n	n	n	n	n	n	n	n	o	n	n	n	n	n	n	o	o	o	o	n	o	n	n	n	n	n	n	n
4	CMY-8	F	73	2004	CMY	HA TAY	rural	hospital	n	n	n	n	n	n	n	n	n	n	n	n	n	n	n	n	n	n	n	n	n	n	n	n	n	o	o	n	o	o	o	o	n	o	n	n	n	n	n	n	n
5	CMY-9	M	47	2004	CMY	HA TAY	rural	hospital	n	n	n	n	n	n	n	n	n	n	n	n	o	n	n	n	n	n	n	n	n	o	n	n	n	n	n	n	o	o	o	o	n	o	n	n	n	n	n	n	n
6	CMY-11	M	48	2004	CMY	HA TAY	rural	hospital	n	n	n	o	n	n	n	n	n	n	n	n	n	n	n	n	n	n	n	n	n	n	n	n	n	o	o	n	o	o	o	o	n	o	n	n	n	n	n	n	n
7	CMY-13	F	71	2004	CMY	HA TAY	rural	hospital	n	n	n	n	n	n	n	n	n	n	n	n	o	n	n	n	n	n	n	n	n	o	n	n	n	n	n	n	o	o	o	o	n	o	n	n	n	n	n	n	n
8	CMY-14	M	65	2004	CMY	HA TAY	rural	hospital	n	n	n	n	n	n	n	n	n	n	n	n	n	n	n	n	n	n	n	n	o	o	o	o	n	n	n	n	n	n	n	n	o	o	o	o	n	n	n	n	n
9	CMY-15	M	65	2004	CMY	HA TAY	rural	hospital	o	o	n	n	n	n	n	n	n	n	n	n	n	n	n	n	n	n	n	n	o	o	o	o	n	n	n	n	n	n	n	n	o	o	o	o	n	n	n	o	o
10	CMY-16	M	48	2004	CMY	HA TAY	rural	hospital	n	n	n	o	o	o	n	n	n	n	n	n	n	n	n	n	n	n	n	n	n	n	n	n	n	o	o	n	o	o	o	o	n	o	n	n	n	n	n	o	n
11	CMY-17	M	41	2004	CMY	HA TAY	rural	hospital	n	n	n	o	o	o	n	n	n	n	n	n	n	n	n	n	n	n	n	n	n	n	n	n	n	o	o	n	o	o	o	o	n	o	n	n	n	n	n	o	n
12	CMY-18	M	41	2004	CMY	HA TAY	rural	hospital	n	n	n	o	o	o	n	n	n	n	n	n	n	n	n	n	n	n	n	n	n	n	n	n	n	o	o	n	o	o	o	o	n	o	n	n	n	n	n	o	n
13	CMY-20	M	48	2004	CMY	HA TAY	rural	hospital	n	n	n	n	n	n	n	n	n	n	o	n	n	n	n	n	n	n	n	n	n	n	n	n	n	n	n	n	o	o	o	o	o	o	n	n	n	n	n	n	n
14	CMY-22	F	60	2004	CMY	HA TAY	rural	hospital	n	n	n	n	n	n	n	n	n	n	o	n	n	n	n	n	n	n	n	n	n	n	n	n	n	n	n	n	o	o	o	o	n	o	n	n	n	n	n	n	n
15	CMY-23	M	48	2004	CMY	HA TAY	rural	hospital	o	o	o	o	o	o	o	o	o	o	o	o	o	o	o	o	o	o	o	o	o	o	o	o	o	o	o	o	o	o	o	o	o	o	n	n	n	n	n	n	n
16	CMY-25	F	67	2004	CMY	HA TAY	rural	hospital	o	o	o	o	o	o	o	o	o	o	o	o	o	o	o	o	o	o	o	o	o	o	o	o	o	o	o	o	o	o	o	o	o	o	n	n	n	n	n	n	n
17	CMY-26	M	64	2004	CMY	HA TAY	rural	hospital	n	n	n	n	n	n	n	n	n	n	n	n	n	n	n	n	n	n	n	n	n	n	n	n	n	n	n	n	o	o	o	o	n	o	n	n	n	n	n	n	n
18	CMY-28	M	72	2004	CMY	HA TAY	rural	hospital	n	n	n	n	n	n	n	n	n	n	n	n	o	n	n	n	n	n	n	n	n	n	n	n	n	n	n	n	o	o	o	o	n	o	n	n	n	n	n	n	n
19	CMY-29	M	71	2004	CMY	HA TAY	rural	hospital	n	n	n	n	n	n	n	n	n	n	n	n	n	n	n	n	n	n	n	n	n	n	n	n	n	n	n	n	n	n	n	n	n	o	n	n	n	n	n	n	n
20	CMY-30	M	22	2004	CMY	HA TAY	rural	hospital	n	o	n	n	n	n	n	n	n	n	n	n	n	n	n	n	n	n	n	n	n	n	n	n	n	n	n	n	n	n	n	n	o	o	o	o	n	n	n	n	n
21	CMY-32	M	47	2004	CMY	HA TAY	rural	hospital	n	o	n	n	n	n	n	n	n	n	n	n	n	n	n	n	n	n	n	n	n	n	n	n	n	n	n	n	n	n	n	n	o	o	o	o	n	n	n	n	n
22	CMY-33	M	41	2004	CMY	HA TAY	rural	hospital	n	n	n	o	n	n	n	n	n	n	n	n	n	n	n	n	n	n	n	n	n	n	n	n	n	o	o	n	o	o	o	o	n	o	n	n	n	n	n	n	n
23	CMY-35	M	45	2004	CMY	HA TAY	rural	hospital	n	n	n	n	n	n	n	n	n	n	n	n	n	n	n	n	n	n	n	n	n	n	n	n	n	n	n	n	n	n	n	n	n	o	n	n	n	n	n	n	n
24	CMY-36	M	47	2004	CMY	HA TAY	rural	hospital	o	o	o	o	o	o	o	o	o	o	o	o	o	o	o	o	o	o	o	o	o	o	o	o	o	o	o	o	o	o	o	o	o	o	n	n	n	n	n	n	n
25	CMY-37	M	65	2004	CMY	HA TAY	rural	hospital	n	n	n	n	n	n	n	n	n	n	n	n	o	n	n	n	n	n	n	n	n	o	n	n	n	n	n	n	o	o	o	o	n	o	n	n	n	n	n	n	n
26	CMY-38	M	45	2004	CMY	HA TAY	rural	hospital	n	n	n	n	n	n	n	n	n	n	n	n	n	n	n	n	n	n	n	n	n	n	n	n	n	o	o	n	o	o	o	o	n	o	n	n	n	n	n	n	n
27	CMY-39	M	38	2004	CMY	HA TAY	rural	hospital	n	n	n	n	n	n	n	n	n	n	n	n	o	n	n	n	n	n	n	n	n	o	n	n	n	n	n	n	o	o	o	n	n	o	n	n	n	n	n	n	n
28	CMY-40	F	64	2004	CMY	HA TAY	rural	hospital	n	n	n	n	n	n	n	n	n	n	n	n	n	n	n	n	n	n	n	n	n	n	n	n	n	o	o	n	o	o	o	o	n	o	n	n	n	n	n	n	n
29	CMY-41	M	70	2004	CMY	HA TAY	rural	hospital	n	n	n	n	n	n	n	n	n	n	n	n	n	n	n	n	n	n	n	n	n	n	n	n	n	o	o	n	o	o	o	o	n	o	n	n	n	n	n	n	n
30	CMY-42	F	49	2004	CMY	HA TAY	rural	hospital	n	n	n	n	n	n	n	n	n	n	n	n	o	n	n	n	n	n	n	n	n	o	n	n	n	n	n	n	o	o	o	o	n	o	n	n	n	n	n	n	n
31	CMY-43	F	64	2004	CMY	HA TAY	rural	hospital	n	n	n	n	n	n	n	n	n	n	n	n	o	n	n	n	n	n	n	n	n	o	n	n	n	n	n	n	o	o	o	o	n	o	n	n	n	n	n	n	n
32	CMY-45	F	77	2004	CMY	HA TAY	rural	hospital	n	n	n	n	n	n	n	n	n	n	n	n	n	n	n	n	n	n	n	n	n	n	n	n	n	o	o	n	o	o	o	o	n	o	n	n	n	n	n	n	n
33	CMY-46	F	71	2004	CMY	HA TAY	rural	hospital	n	n	n	n	n	n	n	n	n	n	n	n	n	n	n	n	n	n	n	n	o	o	o	o	n	n	n	n	n	n	n	n	o	o	o	o	n	n	n	n	n
34	CMY-47	M	41	2004	CMY	HA TAY	rural	hospital	n	n	n	n	n	n	o	o	n	n	n	n	o	o	n	n	n	n	n	n	o	o	n	n	n	n	n	o	o	o	o	n	o	o	n	n	n	n	n	n	n
35	CMY-48	M	19	2004	CMY	HA TAY	rural	hospital	o	o	o	o	o	o	o	o	o	o	o	o	o	o	o	o	o	o	o	o	o	o	o	o	o	o	o	o	o	o	o	o	o	o	n	n	n	n	n	n	n
36	GLA-2	M	41	2003	GLA	HA TAY	rural	hospital	o	o	o	o	o	o	o	o	o	o	o	o	o	o	o	o	o	o	o	o	o	o	o	o	o	o	o	o	o	o	o	o	o	o	n	n	n	n	n	n	n
37	GLA-3	M	48	2003	GLA	HA NOI	rural	hospital	o	o	o	o	o	o	o	o	o	o	o	o	o	o	o	o	o	o	o	o	o	o	o	o	o	o	o	o	o	o	o	o	o	o	n	n	n	n	n	n	n
38	GLA-4	M	48	2003	GLA	HA TAY	rural	hospital	o	o	o	o	o	o	o	o	o	o	o	o	o	o	o	o	o	o	o	o	o	o	o	o	o	o	o	o	o	o	o	o	o	o	n	n	n	n	n	n	n
39	GLA-8	M	30	2004	GLA	HA NOI	rural	hospital	o	o	o	o	o	o	o	o	o	o	o	o	o	o	o	o	o	o	o	o	o	o	o	o	o	o	o	o	o	o	o	o	o	o	n	n	n	n	n	n	n
40	GLA-12	M	31	2004	GLA	HA TAY	rural	hospital	n	n	n	n	n	n	n	n	n	n	n	n	n	n	n	n	n	n	n	n	n	n	n	n	n	o	o	n	o	o	o	o	n	o	n	n	n	n	n	n	n
41	GLA-13	M	62	2004	GLA	HA NOI	rural	hospital	n	n	n	n	n	n	n	n	n	n	n	n	n	n	n	n	n	n	n	n	n	o	o	n	n	o	o	n	o	o	o	o	n	o	n	n	n	n	n	n	n
42	GLA-15	M	48	2004	GLA	HA NOI	rural	hospital	n	n	n	n	n	n	n	n	n	n	n	n	n	n	n	n	n	n	n	n	n	n	n	n	n	o	o	n	o	o	o	o	n	o	n	n	n	n	n	n	n
43	GLA-16	M	27	2004	GLA	HA TAY	rural	hospital	o	o	o	o	o	o	o	o	o	o	o	o	o	o	o	o	o	o	o	o	o	o	o	o	o	o	o	o	o	o	o	o	o	o	n	n	n	n	n	n	n
44	GLA-17	F	91	2004	GLA	HA TAY	rural	hospital	n	n	n	n	n	n	n	n	n	n	n	n	n	n	n	n	n	n	n	n	n	n	n	n	n	o	o	n	o	o	o	o	n	o	n	n	n	n	n	n	n
45	GLA-20	M	22	2004	GLA	HA NOI	rural	hospital	n	n	n	n	n	n	n	n	n	n	n	n	n	n	n	n	n	n	n	n	n	n	n	n	n	o	o	n	o	o	o	o	n	o	n	n	n	n	n	n	n
46	GLA-21	M	33	2004	GLA	HA TAY	rural	hospital	n	n	n	n	n	n	n	n	n	n	n	n	n	n	n	n	n	n	n	n	n	n	n	n	n	n	n	n	n	n	n	n	o	o	o	o	n	n	n	n	n
47	GLA-22	M	19	2004	GLA	HA NOI	rural	hospital	n	n	n	n	n	n	n	n	n	n	n	n	n	n	n	n	n	n	n	n	n	n	n	n	n	n	n	n	n	n	n	n	o	o	o	o	n	n	n	n	n
48	GLA-23	M	74	2004	GLA	HA NOI	rural	hospital	n	n	n	n	n	n	n	n	n	n	n	n	n	n	n	n	n	n	n	n	n	n	n	n	n	n	n	n	n	n	n	n	o	o	n	n	n	n	n	n	n
49	GLA-26	M	43	2004	GLA	HA TAY	rural	hospital	n	n	n	n	n	n	n	n	n	n	n	n	n	n	n	n	n	n	n	n	n	n	n	n	n	n	n	n	n	n	n	n	o	o	n	n	n	n	n	n	n
50	GLA-29	F	69	2004	GLA	HA NOI	rural	hospital	n	n	n	n	n	n	n	n	n	n	n	n	n	n	n	n	n	n	o	o	o	o	n	n	n	n	n	n	n	n	n	n	o	o	o	o	n	n	n	n	n
51	GLA-31	M	67	2004	GLA	HA NOI	rural	hospital	n	n	n	n	n	n	n	n	n	n	n	n	n	n	n	n	n	n	n	n	n	n	o	n	n	n	n	n	n	n	n	n	n	n	n	n	n	n	n	n	n
52	GLA-32	M	32	2004	GLA	HA NOI	rural	hospital	n	n	n	n	n	n	n	n	n	n	n	n	n	n	n	n	n	n	n	n	n	n	o	n	n	n	n	n	n	n	n	n	n	n	n	n	n	n	n	n	n
53	GLA-33	M	36	2004	GLA	HA NOI	rural	hospital	o	o	o	o	o	o	o	o	o	o	o	o	o	o	o	o	o	o	o	o	o	o	o	o	o	o	o	o	o	o	o	o	o	o	n	n	n	n	n	n	n
54	GLA-36	M	20	2004	GLA	HA NOI	rural	hospital	o	o	o	o	o	o	o	o	o	o	o	o	o	o	o	o	o	o	o	o	o	o	o	o	o	o	o	o	o	o	o	o	o	o	n	n	n	n	n	n	n
55	GLA-37	M	59	2004	GLA	HA TAY	rural	hospital	o	o	o	o	o	o	o	o	o	o	o	o	o	o	o	o	o	o	o	o	o	o	o	o	o	o	o	o	o	o	o	o	o	o	n	n	n	n	n	n	n
56	GLA-38	M	23	2004	GLA	HA TAY	rural	hospital	o	o	o	o	o	o	o	o	o	o	o	o	o	o	o	o	o	o	o	o	o	o	o	o	o	o	o	o	o	o	o	o	o	o	n	n	n	n	n	n	n
57	GLA-39	M	80	2004	GLA	HA NOI	rural	hospital	n	n	n	n	n	n	n	n	n	n	n	n	n	n	n	n	n	n	n	n	n	n	n	n	n	n	n	n	n	n	n	n	o	o	o	o	n	n	n	n	n
58	GLA-40	F	48	2004	GLA	HA NOI	rural	hospital	n	n	n	n	n	n	n	n	n	n	n	n	n	n	n	n	n	n	n	n	n	n	n	n	n	n	n	n	n	n	n	n	n	n	n	n	n	n	n	n	n
59	GLA-42	M	63	2004	GLA	HA TAY	rural	hospital	n	n	n	n	n	n	n	n	n	n	n	n	n	n	n	n	n	n	n	n	n	n	n	n	n	o	o	n	o	o	o	o	n	o	n	n	n	n	n	n	n
60	GLA-43	M	57	2004	GLA	HA TAY	rural	hospital	n	n	n	n	n	n	n	n	n	n	n	n	n	n	n	n	n	n	n	n	n	n	n	n	n	o	o	n	o	o	o	o	n	o	n	n	n	n	n	n	n
61	GLA-44	M	24	2004	GLA	HA TAY	rural	hospital	n	n	n	n	n	n	n	n	n	n	n	n	n	n	n	n	n	n	n	n	n	n	n	n	n	o	o	n	o	o	o	o	n	o	n	n	n	n	n	n	n
62	GLA-48	M	65	2004	GLA	HA TAY	rural	hospital	n	n	n	n	n	n	n	n	n	n	n	n	n	n	n	n	n	n	n	n	n	n	n	n	n	o	o	n	o	o	o	o	n	o	n	n	n	n	n	n	n
63	GLA-49	M	N/A	2004	GLA	HA TAY	rural	hospital	o	o	o	o	o	o	o	o	o	o	o	o	o	o	o	o	o	o	o	o	o	o	o	o	o	o	o	o	o	o	o	o	o	o	n	n	n	n	n	n	n
64	GLA-50	M	N/A	2004	GLA	HA TAY	rural	hospital	n	n	n	o	n	n	n	n	n	n	n	n	n	n	n	n	n	n	n	n	n	n	n	n	n	o	o	n	o	o	o	o	n	o	n	n	n	n	n	n	n
65	GLA-51	M	44	2004	GLA	HA TAY	rural	hospital	n	n	n	n	n	n	n	n	n	n	n	n	n	n	n	n	n	n	n	n	n	n	n	n	n	n	n	n	o	o	o	o	o	o	n	n	n	n	n	n	n
66	GLA-52	M	28	2004	GLA	HA TAY	rural	hospital	n	n	n	n	n	n	o	n	n	n	n	n	n	n	n	n	n	n	n	n	o	n	n	o	o	n	n	n	n	n	n	n	o	o	o	o	n	n	n	n	n
67	GLA-54	M	48	2004	GLA	HA TAY	rural	hospital	o	o	o	o	o	o	o	o	o	o	o	o	o	o	o	o	o	o	o	o	o	o	o	o	o	o	o	o	o	o	o	o	o	o	n	n	n	n	n	n	n
68	GLA-55	F	53	2004	GLA	HA TAY	rural	hospital	o	o	o	o	o	o	o	o	o	o	o	o	o	o	o	o	o	o	o	o	o	o	o	o	o	o	o	o	o	o	o	o	o	o	n	n	n	n	n	n	n
69	GLA-56	M	28	2004	GLA	HA TAY	rural	hospital	n	n	n	n	n	n	n	n	n	n	n	n	n	n	n	n	n	n	n	n	n	n	n	n	n	n	n	n	o	o	o	o	o	o	n	n	n	n	n	n	n
70	GLA-58	F	28	2004	GLA	HA TAY	rural	hospital	n	n	n	n	n	n	n	o	o	o	o	o	o	n	n	n	n	n	n	n	n	o	o	o	n	n	n	n	n	n	n	n	o	o	o	o	n	n	n	o	o
71	HBT-2	M	18	2003	HBT	HA NOI	urban	hospital	o	o	o	o	o	o	o	o	o	o	o	o	o	o	o	o	o	o	o	o	o	o	o	o	o	o	o	o	o	o	o	o	o	o	n	n	n	n	n	n	n
72	HBT-3	M	50	2003	HBT	HA NOI	urban	hospital	n	n	n	n	n	n	n	n	n	n	n	n	n	n	n	n	n	n	n	n	n	n	n	n	n	o	o	n	o	o	o	o	n	o	n	n	n	n	n	n	n
73	HBT-4	M	26	2004	HBT	HA NOI	urban	hospital	o	o	o	o	o	o	o	o	o	o	o	o	o	o	o	o	o	o	o	o	o	o	o	o	o	o	o	o	o	o	o	o	o	o	n	n	n	n	n	n	n
74	HBT-5	M	34	2004	HBT	HA NOI	urban	hospital	o	o	o	o	o	o	o	o	o	o	o	o	o	o	o	o	o	o	o	o	o	o	o	o	o	o	o	o	o	o	o	o	o	o	n	n	n	n	n	n	n
75	HBT-6	M	25	2004	HBT	HA NOI	urban	hospital	o	o	o	o	o	o	o	o	o	o	o	o	o	o	o	o	o	o	o	o	o	o	o	o	o	o	o	o	o	o	o	o	o	o	n	n	n	n	n	n	n
76	HBT-7	M	18	2004	HBT	HA NOI	urban	hospital	n	n	n	n	n	n	n	n	n	n	n	n	n	n	n	n	n	n	n	n	n	n	n	n	n	o	o	n	o	o	o	o	n	o	n	n	n	n	n	n	n
77	HBT-8	F	41	2004	HBT	HA NOI	urban	hospital	o	o	o	o	o	o	o	o	o	o	o	o	o	o	o	o	o	o	o	o	o	o	o	o	o	o	o	o	o	o	o	o	o	o	n	n	n	n	n	n	n
78	HBT-9	M	45	2004	HBT	HA NOI	urban	hospital	o	o	o	o	o	o	o	o	o	o	o	o	o	o	o	o	o	o	o	o	o	o	o	o	o	o	o	o	o	o	o	o	o	o	n	n	n	n	n	n	n
79	HBT-10	M	50	2004	HBT	HA NOI	urban	hospital	n	n	n	n	n	n	n	n	n	n	n	n	n	n	n	n	n	n	n	n	n	n	n	n	n	n	n	n	o	o	o	o	o	o	n	n	n	n	n	n	n
80	HBT-11	M	48	2004	HBT	HA NOI	urban	hospital	o	o	o	o	o	o	o	o	o	o	o	o	o	o	o	o	o	o	o	o	o	o	o	o	o	o	o	o	o	o	o	o	o	o	n	n	n	n	n	n	n
81	HBT-12	F	22	2004	HBT	HA NOI	urban	hospital	o	o	o	o	o	o	o	o	o	o	o	o	o	o	o	o	o	o	o	o	o	o	o	o	o	o	o	o	o	o	o	o	o	o	n	n	n	n	n	n	n
82	HBT-13	F	47	2004	HBT	HA NOI	urban	hospital	n	n	n	n	n	n	n	n	n	n	n	n	n	n	n	n	n	n	n	n	n	n	n	n	n	o	o	n	o	o	o	o	n	o	n	n	n	n	n	n	n
83	HBT-14	M	40	2004	HBT	HA NOI	urban	hospital	n	n	n	n	n	n	n	n	n	n	n	n	n	n	n	n	n	n	n	n	n	n	n	n	n	n	n	n	n	n	o	n	o	o	o	o	n	n	n	n	n
84	HBT-16	M	32	2004	HBT	HA NOI	urban	hospital	o	o	o	o	o	o	o	o	o	o	o	o	o	o	o	o	o	o	o	o	o	o	o	o	o	o	o	o	o	o	o	o	o	o	o	o	o	n	n	n	n
85	HBT-17	M	42	2004	HBT	HA NOI	urban	hospital	o	o	o	o	o	o	o	o	o	o	o	o	o	o	o	o	o	o	o	o	o	o	o	o	o	o	o	o	o	o	o	o	o	o	n	n	n	n	n	n	n
86	HBT-18	M	N/A	2004	HBT	HA NOI	urban	hospital	o	o	o	o	o	o	o	o	o	o	o	o	o	o	o	o	o	o	o	o	o	o	o	o	o	o	o	o	o	o	o	o	o	o	n	n	n	n	n	n	n
87	HBT-19	F	52	2004	HBT	HA NOI	urban	hospital	o	o	o	o	o	o	o	o	o	o	o	o	o	o	o	o	o	o	o	o	o	o	o	o	o	o	o	o	o	o	o	o	o	o	n	n	n	n	n	n	n
88	HBT-20	M	25	2004	HBT	HA NOI	urban	hospital	o	o	o	o	o	o	o	o	o	o	o	o	o	o	o	o	o	o	o	o	o	o	o	o	o	o	o	o	o	o	o	o	o	o	n	n	n	n	n	n	n
89	HBT-21	M	46	2004	HBT	HA NOI	urban	hospital	n	n	n	n	n	n	n	n	n	n	n	n	o	n	n	n	n	n	n	n	n	n	n	n	n	o	o	n	o	o	o	o	n	o	n	n	n	n	n	n	n
90	HBT-22	F	52	2004	HBT	HA NOI	urban	hospital	o	o	o	o	o	o	o	o	o	o	o	o	o	o	o	o	o	o	o	o	o	o	o	o	o	o	o	o	o	o	o	o	o	o	n	n	n	n	n	n	n
91	HBT-24	M	25	2004	HBT	HA NOI	urban	hospital	n	n	n	n	n	n	n	n	n	n	n	n	n	n	n	n	o	o	n	n	n	n	n	n	n	n	n	n	n	n	n	n	o	o	o	o	n	n	n	n	o
92	HBT-25	F	64	2004	HBT	HA NOI	urban	hospital	o	o	o	o	o	o	o	o	o	o	o	o	o	o	o	o	o	o	o	o	o	o	o	o	o	o	o	o	o	o	o	o	o	o	n	n	n	n	n	n	n
93	HBT-27	M	31	2004	HBT	HA NOI	urban	hospital	o	o	o	o	o	o	o	o	o	o	o	o	o	o	o	o	o	o	o	o	o	o	o	o	o	o	o	o	o	o	o	o	o	o	n	n	n	n	n	n	n
94	HBT-28	F	71	2004	HBT	HA NOI	urban	hospital	n	n	n	n	n	n	n	n	n	n	n	n	n	n	n	n	n	n	n	n	n	n	n	n	n	n	n	n	n	n	n	n	o	o	o	o	n	n	n	n	n
95	HBT-29	M	25	2004	HBT	HA NOI	urban	hospital	n	n	n	n	n	n	n	n	n	n	n	n	n	n	n	n	n	n	n	n	n	n	n	n	n	n	n	n	o	o	o	o	n	o	n	n	n	n	n	n	n
96	HBT-30	M	43	2004	HBT	HA NOI	urban	hospital	n	n	n	n	n	n	n	n	n	n	n	n	n	n	n	n	n	o	o	n	n	n	n	n	n	o	o	n	o	o	o	o	n	o	n	n	n	n	n	n	n
97	HBT-31	M	29	2004	HBT	HA NOI	urban	hospital	o	o	o	o	o	o	o	o	o	o	o	o	o	o	o	o	o	o	o	o	o	o	o	o	o	o	o	o	o	o	o	o	o	o	n	n	n	n	n	n	n
98	HBT-33	M	42	2004	HBT	HA NOI	urban	hospital	o	o	o	o	o	o	o	o	o	o	o	o	o	o	o	o	o	o	o	o	o	o	o	o	o	o	o	o	o	o	o	o	o	o	n	n	n	n	n	n	n
99	HBT-34	M	44	2004	HBT	HA NOI	urban	hospital	n	n	n	n	n	n	n	n	n	n	n	n	n	n	n	n	n	n	n	n	n	n	n	n	n	n	n	n	o	o	o	o	n	o	n	n	o	n	n	n	n
100	HBT-35	M	42	2004	HBT	HA NOI	urban	hospital	o	o	o	o	o	o	o	o	o	o	o	o	o	o	o	o	o	o	o	o	o	o	o	o	o	o	o	o	o	o	o	o	o	o	n	n	n	n	n	n	n
101	HBT-37	M	41	2004	HBT	HA NOI	urban	hospital	o	o	o	o	o	o	o	o	o	o	o	o	o	o	o	o	o	o	o	o	o	o	o	o	o	o	o	o	o	o	o	o	o	o	n	n	n	n	n	n	n
102	HBT-39	F	24	2004	HBT	HA NOI	urban	hospital	n	n	n	n	n	n	n	n	n	n	n	n	n	n	n	n	n	n	n	n	n	n	n	n	n	n	n	n	n	n	n	n	o	o	o	o	n	n	n	n	n
103	HBT-40	M	30	2004	HBT	HA NOI	urban	hospital	n	n	n	n	n	n	n	n	n	n	n	n	n	n	n	n	n	n	n	n	n	n	n	n	n	n	n	n	n	n	o	n	o	o	o	o	n	n	n	n	n
104	HBT-42	M	38	2004	HBT	HA NOI	urban	hospital	o	o	o	o	o	o	o	o	o	o	o	o	o	o	o	o	o	o	o	o	o	o	o	o	o	o	o	o	o	o	o	o	o	o	n	n	o	o	o	o	o
105	HBT-44	M	58	2004	HBT	HA NOI	urban	hospital	o	o	o	o	o	o	o	o	o	o	o	o	o	o	o	o	o	o	o	o	o	o	o	o	o	o	o	o	o	o	o	o	o	o	n	n	n	n	n	n	n
106	HBT-45	F	64	2004	HBT	HA NOI	urban	hospital	o	o	o	o	o	o	o	o	o	o	o	o	o	o	o	o	o	o	o	o	o	o	o	o	o	o	o	o	o	o	o	o	o	o	n	n	n	n	n	n	n
107	HBT-47	M	18	2004	HBT	HA NOI	urban	hospital	o	o	o	o	o	o	o	o	o	o	o	o	o	o	o	o	o	o	o	o	o	o	o	o	o	o	o	o	o	o	o	o	o	o	n	n	n	n	n	n	n
108	HBT-48	M	42	2004	HBT	HA NOI	urban	hospital	o	o	o	o	o	o	o	o	o	o	o	o	o	o	o	o	o	o	o	o	o	o	o	o	o	o	o	o	o	o	o	o	o	o	n	n	n	n	n	n	n
109	HDU-1	M	45	2004	HDU	HA NOI	rural	hospital	n	n	o	n	n	n	n	n	n	o	n	n	n	n	n	n	n	n	n	n	n	n	n	n	n	n	n	n	n	n	n	n	o	o	o	o	n	n	n	n	n
110	HDU-7	M	40	2004	HDU	HA NOI	rural	hospital	n	n	n	n	n	n	n	n	n	n	n	n	n	n	n	n	n	n	n	n	n	n	n	n	n	o	o	n	o	o	o	o	n	o	n	n	n	n	n	n	n
111	QOA-1	M	23	2004	QOA	HA TAY	rural	hospital	n	n	n	n	n	n	n	n	n	n	n	n	n	n	n	o	n	n	n	n	n	n	n	n	n	n	n	n	n	n	n	n	o	o	o	o	n	n	n	n	n
112	QOA-5	M	44	2004	QOA	HA TAY	rural	hospital	n	n	n	n	n	n	n	n	n	n	n	n	n	n	n	n	n	n	n	n	n	n	n	n	n	o	o	n	o	o	o	o	n	o	n	n	n	n	n	n	n
113	QOA-6	F	72	2004	QOA	HA TAY	rural	hospital	n	n	n	n	n	n	n	n	n	n	n	n	n	n	n	n	n	n	n	n	n	n	n	n	n	o	o	n	o	o	o	o	n	o	n	n	n	n	n	n	n
114	QOA-9	M	33	2004	QOA	HA TAY	rural	hospital	n	n	n	n	n	n	n	n	n	n	n	n	n	n	n	n	n	n	n	n	n	n	n	n	n	o	o	n	o	o	o	o	n	o	n	n	n	n	n	n	n
115	QOA-10	F	72	2004	QOA	HA TAY	rural	hospital	n	n	n	n	n	n	n	n	n	n	n	n	n	n	n	n	n	n	n	n	n	n	n	n	n	n	n	n	o	o	o	o	n	o	n	n	n	n	n	n	n
116	TTA-1	M	50	2004	TTA	HA TAY	rural	hospital	o	o	o	o	o	o	o	o	o	o	o	o	o	o	o	o	o	o	o	o	o	o	o	o	o	o	o	o	o	o	o	o	o	o	n	n	n	n	n	n	n
117	TTA-2	F	68	2004	TTA	HA TAY	rural	hospital	n	n	n	n	n	n	n	n	n	n	n	n	o	n	n	n	n	n	n	n	n	n	n	n	n	o	o	n	o	o	o	o	n	o	n	n	n	n	n	n	n
118	TTA-4	F	80	2004	TTA	HA TAY	rural	hospital	o	o	o	o	n	n	n	n	n	n	n	o	n	n	n	n	n	o	o	o	o	o	o	o	o	o	o	o	o	o	o	o	o	o	o	o	o	n	n	n	n
119	TTA-5	M	32	2004	TTA	HA TAY	rural	hospital	o	o	o	o	o	o	o	o	o	o	o	o	o	o	o	o	o	o	o	o	o	o	o	o	o	o	o	o	o	o	o	o	o	o	n	n	n	n	n	n	n
120	TTA-6	M	30	2004	TTA	HA TAY	rural	hospital	n	n	n	n	n	n	n	n	n	n	n	n	n	n	n	n	n	n	n	n	n	n	n	n	n	o	o	n	o	o	o	o	n	o	n	n	n	n	n	n	n
121	TTA-7	M	66	2004	TTA	HA TAY	rural	hospital	o	o	o	o	o	o	o	o	o	o	o	o	o	o	o	o	o	o	o	o	o	o	o	o	o	o	o	o	o	o	o	o	o	o	n	n	n	n	n	n	n
122	TTA-8	F	60	2004	TTA	HA TAY	rural	hospital	o	o	o	o	o	o	o	o	o	o	o	o	o	o	o	o	o	o	o	o	o	o	o	o	o	o	o	o	o	o	o	o	o	o	n	n	n	n	n	n	n
123	TTA-9	M	55	2004	TTA	HA TAY	rural	hospital	n	n	n	n	n	n	n	n	n	n	n	n	n	n	n	n	n	n	n	n	n	n	n	n	n	n	n	n	o	o	o	o	n	o	n	n	n	n	n	n	n
124	TTA-10	M	66	2004	TTA	HA TAY	rural	hospital	o	o	o	o	o	o	o	o	o	o	o	o	o	o	o	o	o	o	o	o	o	o	o	o	o	o	o	o	o	o	o	o	o	o	n	n	n	n	n	n	n
125	TTI-4	M	76	2004	TTI	HA TAY	rural	hospital	o	o	o	o	o	o	o	o	o	o	o	o	o	o	o	o	o	o	o	o	o	o	o	o	o	o	o	o	o	o	o	o	o	o	n	n	n	n	n	n	n
126	TTI-7	M	48	2004	TTI	HA TAY	rural	hospital	n	n	n	n	n	n	n	n	n	n	n	n	n	n	n	n	n	n	n	n	n	n	n	n	n	o	o	n	o	o	o	o	n	o	n	n	n	n	n	n	n
127	TTI-9	M	68	2004	TTI	HA TAY	rural	hospital	n	n	n	n	n	n	n	n	n	n	n	n	n	n	n	n	n	n	n	n	n	n	n	n	n	o	o	n	o	o	o	o	n	o	n	n	n	n	n	n	n
128	TTI-10	M	65	2004	TTI	HA TAY	rural	hospital	n	n	n	n	n	n	n	n	n	n	n	n	n	n	n	n	n	n	n	n	n	n	n	n	n	o	o	n	o	o	o	o	n	o	n	n	n	n	n	n	n
129	TTI-14	F	87	2004	TTI	HA TAY	rural	hospital	o	o	o	o	o	o	o	o	o	o	o	o	o	o	o	o	o	o	o	o	o	o	o	o	o	o	o	o	o	o	o	o	o	o	n	n	n	n	n	n	n
130	TTI-16	F	25	2004	TTI	HA TAY	rural	hospital	o	o	o	o	o	o	o	o	o	o	o	o	o	o	o	o	o	o	o	o	o	o	o	o	o	o	o	o	o	o	o	o	o	o	n	n	n	n	n	n	n
131	TTI-17	M	45	2004	TTI	HA TAY	rural	hospital	o	o	o	o	o	o	o	o	o	o	o	o	o	o	o	o	o	o	o	o	o	o	o	o	o	o	o	o	o	o	o	o	o	o	n	n	n	n	n	n	n
132	TTI-19	M	38	2004	TTI	HA TAY	rural	hospital	o	o	o	o	o	o	o	o	o	o	o	o	o	o	o	o	o	o	o	o	o	o	o	o	o	o	o	o	o	o	o	o	o	o	n	n	n	n	n	n	n
133	TTI-20	F	N/A	2004	TTI	HA TAY	rural	hospital	n	n	n	n	n	n	n	n	n	n	n	n	n	n	n	n	n	n	n	n	n	n	n	n	n	o	o	n	o	o	o	o	n	o	n	n	n	n	n	n	n
134	TTI-21	M	52	2004	TTI	HA TAY	rural	hospital	n	n	n	n	n	n	n	n	n	n	n	n	n	n	n	n	n	n	n	n	n	n	n	n	n	o	o	n	o	o	o	o	n	o	n	n	n	n	n	n	n
135	TTI-23	M	62	2004	TTI	HA TAY	rural	hospital	n	n	n	n	n	n	n	n	n	n	n	n	n	n	n	n	n	n	n	n	n	n	n	n	n	o	o	n	o	o	o	o	n	o	n	n	n	n	n	n	n
136	TTI-24	M	46	2004	TTI	HA TAY	rural	hospital	n	n	n	n	n	n	n	n	n	n	n	n	n	n	n	n	n	n	n	n	n	n	n	n	n	o	o	n	o	o	o	o	n	o	n	o	o	o	o	n	n
137	TTI-25	M	64	2004	TTI	HA TAY	rural	hospital	n	n	n	n	n	n	n	n	n	n	n	n	o	n	n	n	n	n	n	n	n	n	n	n	n	n	n	n	n	n	n	n	o	o	o	o	n	n	n	o	n
138	TTI-26	M	39	2004	TTI	HA TAY	rural	hospital	n	n	n	n	n	n	n	n	n	n	n	n	n	n	n	n	n	n	n	n	n	n	n	n	n	o	o	n	o	o	o	o	n	o	n	n	n	n	n	n	n
139	TTI-28	M	73	2004	TTI	HA TAY	rural	hospital	n	n	n	n	n	n	n	n	n	n	n	n	n	n	n	n	n	n	n	n	n	n	n	n	n	o	o	n	o	o	o	o	n	o	n	n	n	n	n	n	n
140	TTI-29	M	41	2004	TTI	HA TAY	rural	hospital	o	o	o	o	o	o	o	o	o	o	o	o	o	o	o	o	o	o	o	o	o	o	o	o	o	o	o	o	o	o	o	o	o	o	n	n	n	n	n	n	n
141	TTI-30	M	61	2004	TTI	HA TAY	rural	hospital	n	n	o	n	n	o	o	o	o	o	o	o	o	o	o	o	o	o	o	n	n	n	n	n	n	o	o	n	o	o	o	o	n	o	n	n	n	n	n	n	n
142	TTR-2	M	44	2004	TTR	HA TAY	urban	hospital	n	n	n	n	n	n	n	n	n	n	n	n	n	n	n	n	n	n	n	n	n	n	n	n	n	o	o	n	o	o	o	o	n	o	n	n	n	n	n	n	n
143	TTR-3	F	69	2004	TTR	HA TAY	urban	hospital	o	o	o	o	o	o	o	o	o	o	o	o	o	o	o	o	o	o	o	o	o	o	o	o	o	o	o	o	o	o	o	o	o	o	n	n	n	n	n	n	n
144	TTR-4	M	44	2004	TTR	HA TAY	urban	hospital	o	o	o	o	o	o	o	o	o	o	o	o	o	o	o	o	o	o	o	o	o	o	o	o	o	o	o	o	o	o	o	o	o	o	n	n	n	n	n	n	n
145	TTR-5	M	23	2004	TTR	HA TAY	urban	hospital	o	o	o	o	o	o	o	o	o	o	o	o	o	o	o	o	o	o	o	o	o	o	o	o	o	o	o	o	o	o	o	o	o	o	n	n	n	n	n	n	n
146	TTR-7	F	75	2004	TTR	HA TAY	urban	hospital	n	n	n	n	n	n	n	n	n	n	n	n	n	n	n	n	n	n	n	n	n	n	n	n	n	o	o	n	o	o	o	o	n	o	n	n	n	n	n	n	n
147	TTR-12	M	59	2004	TTR	HA TAY	urban	hospital	n	n	n	n	n	n	n	n	n	n	n	n	o	n	n	n	n	n	n	n	n	n	n	n	n	n	n	n	n	n	n	n	o	o	o	o	n	n	n	o	n
148	TTR-13	F	75	2004	TTR	HA TAY	urban	hospital	n	n	n	n	n	n	n	n	n	n	n	n	n	n	n	n	n	n	n	n	n	n	n	n	n	o	o	n	o	o	o	o	n	o	n	n	n	n	n	n	n
149	TTR-15	M	39	2004	TTR	HA TAY	urban	hospital	o	o	o	o	o	o	o	o	o	o	o	o	o	o	o	o	o	o	o	o	o	o	o	o	o	o	o	o	o	o	o	o	o	o	n	n	n	n	n	n	n
150	TTR-16	F	56	2004	TTR	HA TAY	urban	hospital	n	n	n	n	n	n	n	n	n	n	n	n	n	n	n	n	n	n	n	n	n	n	n	n	n	o	o	n	o	o	o	o	n	o	n	n	n	n	n	n	n
151	TTR-18	M	29	2004	TTR	HA TAY	urban	hospital	n	n	n	n	n	n	n	n	n	n	n	n	n	n	n	n	n	n	n	n	n	n	n	n	n	n	n	n	o	o	o	o	n	o	n	n	n	n	n	n	n
152	TTR-19	M	51	2004	TTR	HA TAY	urban	hospital	n	n	n	n	n	n	n	n	n	n	n	n	n	n	n	n	n	n	n	n	n	n	n	n	n	n	n	n	n	n	n	n	o	o	o	o	n	n	n	n	n
153	TTR-20	M	60	2004	TTR	HA TAY	urban	hospital	o	o	o	o	o	o	o	o	o	o	o	o	o	o	o	o	o	o	o	o	o	o	o	o	o	o	o	o	o	o	o	o	o	o	n	n	n	n	n	n	n
154	TTR-21	F	38	2004	TTR	HA TAY	urban	hospital	o	o	o	o	o	o	o	o	o	o	o	o	o	o	o	o	o	o	o	o	o	o	o	o	o	o	o	o	o	o	o	o	o	o	n	n	n	n	n	n	n
155	TTR-22	F	63	2004	TTR	HA TAY	urban	hospital	n	n	n	n	n	n	n	n	n	n	n	n	n	n	n	n	n	n	n	n	n	n	n	n	n	o	o	n	o	o	o	o	n	o	n	o	o	o	o	n	n
156	TTR-26	M	48	2004	TTR	HA TAY	urban	hospital	o	o	o	o	o	o	o	o	o	o	o	o	o	o	o	o	o	o	o	o	o	o	o	o	o	o	o	o	o	o	o	o	o	o	n	n	n	n	n	n	n
157	TTR-30	M	32	2004	TTR	HA TAY	urban	hospital	n	n	n	o	o	o	o	n	n	n	n	n	n	n	n	n	n	n	n	n	n	n	n	n	n	n	n	n	n	n	n	n	o	o	o	o	n	n	n	n	n
158	TTR-34	M	44	2004	TTR	HA TAY	urban	hospital	o	o	o	o	o	o	o	o	o	o	o	o	o	o	o	o	o	o	o	o	o	o	o	o	o	o	o	o	o	o	o	o	o	o	n	n	n	n	n	n	n
159	TTR-36	M	60	2004	TTR	HA TAY	urban	hospital	o	o	o	o	o	o	o	o	o	o	o	o	o	o	o	o	o	o	o	o	o	o	o	o	o	o	o	o	o	o	o	o	o	o	n	n	n	n	n	n	n
160	HDU-05	M	35	2004	HDU	HA TAY	rural	hospital	o	o	o	o	o	o	o	o	o	o	o	o	o	o	o	o	o	o	o	o	o	o	o	o	o	o	o	o	o	o	o	o	o	o	n	n	n	n	n	n	n
161	HY01	M	43	2005	YM	HUNG YEN	rural	population	n	n	n	n	n	n	n	n	n	n	n	o	o	o	o	o	o	o	o	o	o	o	o	o	o	o	o	o	o	o	o	o	o	o	o	o	o	o	o	o	o
162	HY02	M	33	2005	AT	HUNG YEN	rural	population	o	o	o	o	o	o	o	o	o	o	o	o	o	o	o	o	o	o	o	o	o	o	o	o	o	o	o	o	o	o	o	o	o	o	o	o	o	n	n	n	n
163	HY03	M	75	2005	PC	HUNG YEN	rural	population	n	n	n	n	n	n	n	n	n	n	n	n	n	n	n	n	n	n	n	n	n	n	n	n	n	o	o	n	o	o	o	o	n	o	n	n	n	n	n	n	n
164	HY04	F	77	2005	AT	HUNG YEN	rural	population	o	o	o	o	o	o	o	o	o	o	o	o	o	o	o	o	o	o	o	o	o	o	o	o	o	o	o	o	o	o	o	o	o	o	n	n	n	n	n	n	n
165	HY06	M	43	2005	TX	HUNG YEN	rural	population	o	o	o	o	o	o	o	o	o	o	o	o	o	o	o	o	o	o	o	o	o	o	o	o	o	o	o	o	o	o	o	o	o	o	n	n	n	n	n	n	n
166	HY09	M	42	2005	KC	HUNG YEN	rural	population	n	n	n	n	n	n	n	n	n	n	n	n	n	n	n	n	n	n	n	n	n	n	n	n	n	n	n	n	o	o	o	o	n	o	n	n	n	n	n	n	n
167	HY11	M	60	2005	KD	HUNG YEN	rural	population	n	n	n	n	n	n	n	n	n	n	n	n	n	n	n	n	n	n	n	n	n	n	n	n	n	n	o	n	o	o	o	o	n	o	n	n	n	n	n	n	n
168	HY12	M	36	2005	AT	HUNG YEN	rural	population	n	n	n	n	n	n	n	n	n	n	n	n	o	n	n	n	n	n	n	n	n	n	n	n	n	n	o	n	o	o	o	o	n	o	n	n	n	n	n	n	n
169	HY13	F	79	2005	PC	HUNG YEN	rural	population	n	n	n	n	n	n	n	n	n	n	n	n	n	n	n	n	n	n	n	n	n	n	n	n	n	o	o	n	o	o	o	o	n	o	n	n	n	n	n	n	n
170	HY14	F	83	2005	TL	HUNG YEN	rural	population	n	n	n	n	n	n	n	n	n	n	n	n	n	n	n	n	n	n	n	n	n	n	n	n	n	n	o	n	o	o	o	o	n	o	n	n	n	n	n	n	n
171	HY16	M	35	2005	TL	HUNG YEN	rural	population	n	n	n	n	n	n	n	n	n	n	n	n	n	n	n	n	n	n	n	n	n	n	n	n	n	n	n	n	o	o	o	o	n	o	n	n	n	n	n	n	n
172	HY17	M	74	2005	AT	HUNG YEN	rural	population	n	n	n	n	n	n	n	n	n	n	n	n	n	n	n	n	n	n	n	n	n	n	n	n	n	o	o	n	o	o	o	o	n	o	n	n	n	n	n	n	n
173	HY18	M	20	2005	AT	HUNG YEN	rural	population	o	o	o	o	o	o	o	o	o	o	o	o	o	o	o	o	o	o	o	o	o	o	o	o	o	o	o	o	o	o	o	o	o	o	n	n	n	n	n	n	n
174	HY19	M	35	2005	KD	HUNG YEN	rural	population	n	n	n	n	n	n	n	n	n	n	n	n	n	n	n	n	n	n	n	n	n	n	n	n	n	n	n	n	o	o	o	o	o	o	n	n	n	n	n	n	n
175	HY20	M	43	2005	KD	HUNG YEN	rural	population	n	n	n	n	n	n	n	n	n	n	n	n	n	n	n	n	n	n	o	n	n	n	n	n	n	n	n	n	n	n	n	n	o	o	o	o	n	n	n	o	n
176	HY21	M	63	2005	KD	HUNG YEN	rural	population	o	o	o	o	o	o	o	o	o	o	o	o	o	n	n	n	n	o	n	n	n	n	n	n	n	n	n	n	n	n	n	o	o	o	o	o	n	n	n	o	o
177	HY22	M	43	2005	KD	HUNG YEN	rural	population	n	n	n	n	n	n	n	n	n	n	n	n	n	n	n	n	n	n	n	n	n	n	n	n	n	o	o	n	o	o	o	o	n	o	n	n	n	n	n	n	n
178	HY23	M	51	2005	AT	HUNG YEN	rural	population	o	o	o	o	o	o	o	o	o	o	o	o	o	o	o	o	o	o	o	o	o	o	o	o	o	o	o	o	o	o	o	o	o	o	n	n	n	n	n	n	n
179	HY26	M	50	2005	AT	HUNG YEN	rural	population	n	n	n	n	n	n	n	n	n	n	n	n	o	n	n	n	n	n	n	n	n	n	n	n	n	n	o	n	o	o	o	o	n	o	n	n	n	n	n	n	n
180	HY27	M	43	2005	AT	HUNG YEN	rural	population	n	n	n	n	n	n	n	n	n	n	n	n	n	n	n	n	n	n	n	n	n	n	n	n	n	n	n	n	n	n	o	n	o	o	o	o	n	n	n	n	n
181	HY28	F	63	2005	YM	HUNG YEN	rural	population	n	o	n	n	n	n	n	n	n	n	n	n	n	n	n	n	n	n	n	n	n	n	n	n	n	o	o	n	o	o	o	o	n	o	n	n	n	n	n	n	n
182	HY29	M	64	2005	KC	HUNG YEN	rural	population	n	n	n	n	n	n	n	n	n	n	n	n	n	n	n	n	n	n	n	n	n	n	n	n	n	n	n	n	n	n	n	n	o	o	o	o	n	n	n	n	n
183	HY30	F	46	2005	KC	HUNG YEN	rural	population	n	n	n	n	n	n	n	n	n	n	n	n	n	n	n	n	n	n	n	n	n	n	n	n	n	n	n	n	n	n	n	n	n	o	n	n	n	n	n	n	n
184	HY31	M	30	2005	TX	HUNG YEN	rural	population	o	o	o	o	o	o	o	o	o	o	o	o	o	o	o	o	o	o	o	o	o	o	o	o	o	o	o	o	o	o	o	o	o	o	n	n	n	n	n	n	n
185	HY32	M	32	2005	TX	HUNG YEN	rural	population	o	o	o	o	o	o	o	o	o	o	o	o	o	o	o	o	o	o	o	o	o	o	o	o	o	o	o	o	o	o	o	o	o	o	n	n	n	n	n	n	n
186	HY33	M	44	2005	KD	HUNG YEN	rural	population	n	n	n	n	n	n	n	n	n	n	n	n	n	n	n	n	n	n	n	n	n	n	n	n	n	n	o	n	o	o	o	o	n	o	n	n	n	n	n	n	n
187	HY35	F	63	2005	KD	HUNG YEN	rural	population	o	o	o	o	o	o	o	o	o	o	o	o	o	o	o	o	o	o	o	o	o	o	o	o	o	o	o	o	o	o	o	o	o	o	n	n	n	n	n	n	n
188	HY36	F	68	2005	KC	HUNG YEN	rural	population	o	o	o	o	o	o	o	o	o	o	o	o	o	o	o	o	o	o	o	o	o	o	o	o	o	o	o	o	o	o	o	o	o	o	n	n	n	n	n	n	n
189	HY37	M	40	2005	KC	HUNG YEN	rural	population	o	o	o	o	o	o	o	o	o	o	o	o	o	o	o	o	o	o	o	o	o	o	o	o	o	o	o	o	o	o	o	o	o	o	n	n	n	n	n	n	n
190	HY38	M	39	2005	KC	HUNG YEN	rural	population	o	o	o	o	o	o	o	o	o	o	o	o	o	o	o	o	o	o	o	o	o	o	o	o	o	o	o	o	o	o	o	o	o	o	n	n	n	n	n	n	n
191	HY39	M	62	2005	KC	HUNG YEN	rural	population	o	o	o	o	o	o	o	o	o	o	o	o	o	o	o	o	o	o	o	o	o	o	o	o	o	o	o	o	o	o	o	o	o	o	n	n	n	n	n	n	n
192	HY41	F	23	2005	VL	HUNG YEN	rural	population	n	n	n	n	n	n	n	n	n	n	n	n	o	n	n	n	n	n	n	n	n	n	n	n	n	n	o	n	o	o	o	o	n	o	n	n	n	n	n	n	n
193	HY42	F	58	2005	KC	HUNG YEN	rural	population	o	o	o	o	o	o	o	o	o	o	o	o	o	o	o	o	o	o	o	o	o	o	o	o	o	o	o	o	o	o	o	o	o	o	n	n	n	n	n	n	n
194	HY43	M	73	2005	VL	HUNG YEN	rural	population	n	n	n	n	n	n	n	n	n	n	n	n	o	n	n	n	n	n	n	n	o	n	n	n	n	n	n	n	n	o	o	o	n	o	n	n	n	n	n	n	n
195	HY44	F	69	2005	VL	HUNG YEN	rural	population	n	n	n	n	n	n	n	n	n	n	n	n	n	n	n	n	n	n	n	n	n	n	n	n	n	n	o	n	o	o	o	o	n	o	n	n	n	n	n	n	n
196	HY45	M	47	2005	VL	HUNG YEN	rural	population	n	n	n	n	n	n	n	n	n	n	n	n	n	n	n	n	n	n	n	n	n	n	n	n	n	n	n	n	n	n	o	o	o	o	o	o	n	n	n	n	n
197	HY48	M	70	2005	VG	HUNG YEN	rural	population	n	n	n	n	n	n	n	n	n	n	n	n	n	n	n	n	n	n	o	o	o	o	o	o	o	o	o	o	o	o	o	o	o	o	o	o	o	o	o	o	o
198	HY49	M	73	2005	MH	HUNG YEN	rural	population	o	o	o	o	o	o	o	o	o	o	o	o	o	o	o	o	o	o	o	o	o	o	o	o	o	o	o	o	o	o	o	o	o	o	n	n	n	n	n	n	n
199	HY51	F	67	2005	MH	HUNG YEN	rural	population	o	n	n	o	n	o	o	n	o	n	o	o	o	o	.	o	o	o	o	o	o	n	n	o	o	o	o	o	o	o	o	o	o	o	o	o	n	n	n	n	n
200	HY52	M	62	2005	MH	HUNG YEN	rural	population	n	n	n	n	n	n	n	n	n	n	n	n	n	n	n	n	n	n	n	n	n	n	n	n	n	o	o	n	o	o	o	o	n	o	n	n	n	n	n	n	n
201	HY53	M	70	2005	MH	HUNG YEN	rural	population	n	n	n	n	n	n	n	n	n	n	n	n	n	n	n	n	n	n	n	n	n	n	n	n	n	n	o	n	o	o	o	o	n	o	n	n	n	n	n	n	n
202	HY55	M	52	2005	VG	HUNG YEN	rural	population	n	n	n	n	n	n	n	n	n	n	n	n	n	n	n	n	n	n	n	n	n	n	n	n	n	n	o	n	o	o	o	o	n	o	n	n	n	n	n	n	n
203	HY56	F	60	2005	YM	HUNG YEN	rural	population	n	n	n	n	n	n	n	n	n	n	n	n	n	n	n	n	n	n	n	n	n	n	o	n	n	n	n	n	n	n	n	n	n	n	n	n	n	n	n	n	n
204	HY57	M	43	2005	AT	HUNG YEN	rural	population	n	n	n	n	n	n	n	n	n	n	n	n	n	n	n	n	n	n	n	n	n	n	n	n	n	o	o	n	o	o	o	o	n	o	n	n	n	o	n	n	n
205	HY58	M	42	2005	YM	HUNG YEN	rural	population	n	n	n	n	n	n	n	n	n	n	n	n	n	n	n	n	n	n	n	n	n	o	o	n	n	o	o	n	o	o	o	o	n	o	n	n	n	n	n	n	n
206	HY59	M	56	2005	YM	HUNG YEN	rural	population	n	n	n	n	n	n	n	n	n	n	n	n	n	n	n	n	n	n	n	n	n	n	n	n	n	n	n	n	n	n	n	n	o	o	o	o	n	n	n	o	n
207	HY60	F	70	2005	TX	HUNG YEN	rural	population	n	n	n	n	n	n	n	n	n	n	n	n	n	n	n	n	n	n	n	n	n	n	n	n	n	o	o	n	o	o	o	o	n	o	n	n	n	n	n	n	n
208	HY61	M	46	2005	VG	HUNG YEN	rural	population	n	n	n	n	n	n	n	n	n	n	n	n	n	n	n	n	n	n	n	n	n	n	n	n	n	o	o	n	o	o	o	o	n	o	n	n	n	n	n	n	n
209	HY62	M	77	2005	VG	HUNG YEN	rural	population	n	n	n	n	n	n	n	n	n	o	n	n	n	n	n	n	n	n	n	n	n	n	n	n	n	o	o	n	o	o	o	o	n	o	n	n	n	n	n	n	n
210	HY63	F	75	2005	KD	HUNG YEN	rural	population	o	o	o	o	o	o	o	o	o	o	o	o	o	o	o	o	o	o	o	o	o	o	o	o	o	o	o	o	o	o	o	o	o	o	n	n	n	n	n	n	n
211	HY66	F	77	2005	AT	HUNG YEN	rural	population	o	o	o	o	o	o	o	o	o	o	o	o	o	o	o	o	o	o	o	o	o	o	o	o	o	o	o	o	o	o	o	o	o	o	n	n	n	n	n	n	n
212	HY67	M	36	2005	VG	HUNG YEN	rural	population	o	o	o	o	o	o	o	o	o	o	o	o	o	o	o	o	o	o	o	o	o	o	o	o	o	o	o	o	o	o	o	o	o	o	n	n	n	n	n	n	n
213	HY68	F	75	2005	TL	HUNG YEN	rural	population	n	n	n	n	n	n	n	n	n	n	n	n	n	n	n	n	n	n	n	n	o	o	o	o	n	n	n	n	n	n	n	n	o	o	o	o	n	n	n	o	n
214	HY70	F	45	2005	VL	HUNG YEN	rural	population	n	n	n	o	o	o	o	o	o	o	o	o	n	n	n	n	n	o	n	n	n	n	n	n	n	n	n	n	n	n	n	n	o	o	o	o	n	n	n	o	o
215	HY71	F	80	2005	VL	HUNG YEN	rural	population	o	o	o	o	o	o	o	o	o	o	o	o	o	o	o	o	o	o	o	o	o	o	o	o	o	o	o	o	o	o	o	o	o	o	n	n	n	n	n	n	n
216	HY72	F	50	2005	KC	HUNG YEN	rural	population	o	o	o	o	o	o	o	o	o	o	o	o	o	o	o	o	o	o	o	o	o	o	o	o	o	o	o	o	o	o	o	o	o	o	n	n	n	n	n	n	n
217	HY74	F	23	2005	MH	HUNG YEN	rural	population	o	o	o	o	o	o	o	o	o	o	o	o	o	o	o	o	o	o	o	o	o	o	o	o	o	o	o	o	o	o	o	o	o	o	n	n	n	n	n	n	n
218	HY75	F	65	2005	KC	HUNG YEN	rural	population	o	o	o	o	o	o	o	o	o	o	o	o	o	o	o	o	o	o	o	o	o	o	o	o	o	o	o	o	o	o	o	o	o	o	n	n	n	n	n	n	n
219	HY77	F	38	2005	KC	HUNG YEN	rural	population	n	n	n	n	n	n	n	n	n	n	n	n	n	n	n	n	n	n	n	n	n	n	n	n	n	o	o	n	o	o	o	o	n	o	n	n	n	o	n	n	n
220	HY79	M	54	2005	TX	HUNG YEN	rural	population	n	n	n	n	n	n	n	n	n	n	n	n	n	n	n	n	n	n	n	n	n	n	n	n	n	o	o	n	o	o	o	o	n	o	n	n	n	n	n	n	n
221	HY80	F	75	2005	YM	HUNG YEN	rural	population	n	n	n	n	n	n	n	n	n	n	n	n	n	n	n	n	n	n	n	n	n	n	n	n	n	o	o	n	o	o	o	o	n	o	n	o	o	o	o	n	n
[truncated: 26 more columns]
